# Supplementary material for: MiR395c Regulates Secondary Xylem Development Through Sulfate Metabolism in Poplar
Source: Front Plant Sci. 2022 Jun 9;13:897376. doi: 10.3389/fpls.2022.897376 (PMC9218717; doi:10.3389/fpls.2022.897376)
Supplement: Supplementary file 1 [file Table_1.XLSX]

## Sheet: TableS1
Suppmentary Table S1: Primers used in this study
Gene Name	Accession number	Forward primer	Reverse primer
qPCR-PagUBQ	Potri.011G026600	GTTGATTTTTGCTGGGAAGC	GATCTTGGCCTTCACGTTGT
qPCR-premiR395c	MI0002317	GTGTCCCCTAGAGTTCCTCTG	TGACACCAGGAGTTCCCC
qPCR-matmiR395c-Fm	MIMAT0002023	CTGAAGTGTTTGGGGGAAC	GTGCAGGGTCCGAGGT
qPCR-PagAPS1	Potri.008G159000	CGACCCAGATGGTGGAAAACTTGTT	TTCCAAACGGAGCGAGTTGAAATGAA
qPCR-PagAPS2	Potri.002G024200	GGATGGAACAACACAGCAAGGTTCTA	CATACCAGCAGGATCACGACCTACAAT
qPCR-PagAPS3/4	Potri.010G081200	GTCAGGATTCAAGCCGGGTTGAT	TTCCAAACGGAGCGAGTTGAAATGAA
qPCR-PagMYB46-1	Potri.009G053900	TTCCCTTCTCGGCAATAGGTGGTCTCA	CTTGTGTTTGGTGATGCGTTGGATGA
qPCR-PagMYB46-2	Potri.001G267300	GCCTGATCTCAAGAGAGGTGCATTTTCA	CGAGCCGCAATTTGAGACCACCTATT
qPCR-PagACTIN	Potri.008G055500	CTGTCTTTCCCAGTATTGTTGG	GCCAGATCTTTTCCATGTCATC
qPCR-5.8SrRNA-Fm	Potri.014G185400	ACGTCTGCCTGGGTGTCACAA	GTGCAGGGTCCGAGGT
qPCR-PagABA3	Potri.007G066400	TCAAATGAAGGCCATGAAAGAAAAGCT	TTCTCTACATCGAGGGGATTCTACAAA
qPCR-PagGA20OX	Potri.005G184400	CATGAGCAGAGGAAATCTTTGG	CGAATCGAGACAAATTCAACCA
qPCR-PagSULTR2;1	Potri.002G092400	CTATGTTGCCACTGGTTCATTCTCAA	CCAATGCAAGCGATGAAGTCTAGTT
qPCR-PagMYB42	Potri.012G127700	TGGCAACAGGTGGTCCAAAAT	AGTGGTGCTAGAGGAGGCAT
qPCR-PagMYB52	Potri.007G134500	GGAAGATCAGGGAAGAGTTGTAGGTT	TCGATCTTTCTCTACATCTTCTTGCCA
qPCR-PagCCR	Potri.003G181400	CATCACTCACATCCTCAAGTACCTCA	CTCATCTGAGCACTTGGTAGGGAT
qPCR-PagPAL1	Potri.008G038200	GGAGCTTATCAGGTTCTTGAATGCT	CAAGAGCCCAGCAATGTAGGATA
qPCR-PagPAL2	Potri.010G224100	TGGTCAAGCTAGGAGGTGAGA	CCGGCATTCAAGAACCTTATAAGCT
qPCR-Pag4CL1	Potri.001G036900	GCCTCGATTTTGATAATGCCAAAGTTTGA	GTCATTCCATATCCCTGACCAAGTCT
qPCR-PagIRX1	Potri.004G059600	TTCATCATACCAACGCTTTCAAACCT	TTTGCTGTGACAGTGAAGTTCGTAT
qPCR-PagCESA2	Potri.002G066600	GTCGTGCCATGAAGAGAGAGTATGAA	AGGCAATTCATTTCCCTCAACATCAT
PagmiR395c	MI0002317	GGGGTACCGTGTCCCCTAGAGTTCCTCTGAG	CGGGATCCTGACACCAGGAGTTCCCCC
